# Supplementary material for: Characterization of Fusarium venenatum Mycoprotein-Based Harbin Red Sausages
Source: Foods. 2025 Feb 7;14(4):556. doi: 10.3390/foods14040556 (PMC11854285; doi:10.3390/foods14040556)
Supplement: Supplementary file 1 [file foods-14-00556-s001.zip]

Archive with 1 entries (1 files):
- foods-3435330-supplementary.pdf
